# Supplementary material for: Characterization of Extraintestinal Pathogenic Escherichia coli Strains Causing Canine Pneumonia in China: Antibiotic Resistance, Virulence Genes, and Sequence Typing
Source: Vet Sci. 2024 Oct 10;11(10):491. doi: 10.3390/vetsci11100491 (PMC11512281; doi:10.3390/vetsci11100491)
Supplement: Supplementary file 1 [file vetsci-11-00491-s001.zip]

Archive with 8 entries (8 files):
- Figure S3.png
- Figure S3.tif
- Figure S4.png
- Figure S4.tif
- Figure S1.png
- Figure S1.tif
- Figure S2.png
- Figure S2.tif
